# Supplementary material for: The utility of joinpoint regression for estimating population parameters given changes in population structure
Source: Heliyon. 2019 Nov 19;5(11):e02515. doi: 10.1016/j.heliyon.2019.e02515 (PMC6872810; doi:10.1016/j.heliyon.2019.e02515)
Supplement: JP SUPPLEMENTARY 1 - JAGS CODE_V2.ZIP — JAGS Code. [file mmc1.zip]

Archive with 1 entries (1 files):
- main.tex
