# Supplementary material for: The utility of joinpoint regression for estimating population parameters given changes in population structure
Source: Heliyon. 2019 Nov 19;5(11):e02515. doi: 10.1016/j.heliyon.2019.e02515 (PMC6872810; doi:10.1016/j.heliyon.2019.e02515)
Supplement: JP SUPPLEMENTARY 1 - JAGS CODE_V2.ZIP — JAGS Code. [file mmc1.zip › main.tex]

\documentclass{article}
\usepackage[utf8]{inputenc}
\usepackage{geometry}
\geometry{margin=0.75in}

\title{JAGS Code}
\date{\vspace{-5ex}}
\begin{document}

\maketitle


%\section{JAGS Code}\label{appA}
\begin{verbatim}
model{
tau~dgamma(1.708603, 0.008613854);
itau <- 1/tau;

sigma~dgamma(3.785518, 0.010223);
isigma<-1/sigma;

K<-2000000;

for (t in 1:numJPPeriods)
{
r[t]~dunif(0.01, 1.00);
iq[t]~dunif(1000, 5000000);
q[t]<-1/iq[t];
}

# Set prior distribution for P
Pinitial~ dunif(0.1, 1.0);
Pmean[1]<-log(Pinitial);
P[1]~dlnorm(Pmean[1], sigma);

# Determine q, r, K, and P[1 to 64] using observed data by time period

for (t in 2:numPeriods)
{
Pmean[t] <- log(max(P[t-1] + r[period[t]]*P[t-1]*(1-P[t-1]) - C[t-1]/K, 0.001));	
P[t] ~ dlnorm(Pmean[t], sigma)T(0.001, 2.000);
}

#	Determine biomass by time period
for (t in 1:numPeriods) 
{
B[t]<-P[t]*K;
Imean[t] <- log(q[period[t]]*P[t]*K);
I[t] ~ dlnorm(Imean[t], tau);
}

# Estimated catch based on estimates of
# Biomass (B), carrying capacity (K), 
# intrinsic growth rate (r), and 
# P (ratio of N to K)

for (t in 2:numPeriods)
{
estC[t-1]<-K*(P[t-1]+r[period[t]]*P[t-1]*(1-P[t-1])-P[t]);
res[t-1]<-(C[t-1]-estC[t-1]);
}
}
\end{verbatim}

\end{document}
