# Supplementary material for: The utility of joinpoint regression for estimating population parameters given changes in population structure
Source: Heliyon. 2019 Nov 19;5(11):e02515. doi: 10.1016/j.heliyon.2019.e02515 (PMC6872810; doi:10.1016/j.heliyon.2019.e02515)
Supplement: JP SUPPLEMENTARY 2 - R CODE_V2.ZIP — R Code. [file mmc2.zip › main.tex]

\documentclass{article}
\usepackage[utf8]{inputenc}
\usepackage{geometry}
\geometry{margin=0.75in}

\title{R Code}
\date{\vspace{-5ex}}
\begin{document}

\maketitle


\begin{verbatim}
###############################
#	Clear Memory
###############################
	remove(list=ls())
	
###############################
#	Load Packages
###############################	
	#install.packages("segmented")
	#install.packages("rjags")
	#install.packages("coda")	
	
	library(segmented)
	library(rjags)
	library(coda)
	
###############################	
#	Functions
###############################	

run_Simulation<-function(jp, q1, q2, r1, r2, numYears, B0,
it.start=85000, it.finish=100000, run=1)
	{

	##########################
	#	Simulate Data
	##########################

	B<-rep(0, numYears)
	C<-rep(0, numYears)
	I<-rep(0, numYears)
	E<-rpois(numYears, 10000)
	
	K<-2000000
	period<-c(rep(1, jp-1), rep(2, numYears-jp+1))
	r<-c(rep(r1, jp-1), rep(r2, numYears-jp+1))	
	q<-c(rep(q1, jp-1), rep(q2, numYears-jp+1))
	
	B[1]<-B0

  # Develop a stable population.
	for (i in 2:(jp-1))
	{
	  I[i-1]<-q[i-1]*B[i-1]
	  C[i-1]<-round(I[i-1]*E[i-1]*exp(rnorm(1, 0, 0.1)))
	  if (i<(numYears+1))
	  {
	    B[i]<-B[i-1]+r[i-1]*B[i-1]*(1-B[i-1]/K)-C[i-1]
	  }
	}
  
  	# set B to the last year of stabilization component
	B[1]<-B[i]

    # Determine 64 years of catch and abundance data.	
	for (i in 2:(numYears+1))
		{
		I[i-1]<-q[i-1]*B[i-1]
		C[i-1]<-round(I[i-1]*E[i-1]*exp(rnorm(1, 0, 0.1)))
		if (i<(numYears+1))
			{
			B[i]<-B[i-1]+r[i-1]*B[i-1]*(1-B[i-1]/K)-C[i-1]
			}
		}
  
	##########################
	#	joinpoint Analysis
	##########################	
  
  stepsize<-4
  psi.list<-seq(jp/2, jp/2+jp/4, stepsize/2)
  joinpoint.results.1<-NULL
	
	for (temp.psi in psi.list)
		{
		seg1<-try(segmented(lm1, seg.Z=~Year, psi=list(Year=c(temp.psi, numYears
		-temp.psi)), data=tempData))
		if (!inherits(seg1, "try-error"))
		{
      joinpoints<-seg1$psi[, ] 
    
# seg1$psi[1, ] indicates when changes begin occurring.
# seg1$psi[2, ] indicates when changes begin restabilizing.
		
		  joinpoint.results.1<-rbind(joinpoint.results.1, data.frame(init.year
		  =temp.psi, term.year=numYears-temp.psi, r1=r1, r2=r2, q1=q1, q2=q2, 
		  jp1=joinpoints[1, 2], jp2=joinpoints[2, 2], jp1.st.err=joinpoints[1, 3], 
		  jp2.st.err=joinpoints[2, 3]))
		}
	  }
  	
	####################################
	#	Run JAGS Model
	####################################	

	#	All Data
	
	model.file<-"~/Standard_Surplus_Production_Model.txt"
	
	jags<-jags.model(model.file, 
			data = list('C'=C, 
						'I'=I, 
						'numPeriods'=numYears,
						'numJPPeriods'=1,
						'period'=rep(1, numYears)),
			inits = list('P'=rep(0.5, numYears), 'r'=c(r1), 'KK'=c(K), 
			'iq'=c(1/q1), 'tau'=c(100), 'sigma'=c(100), 'Pinitial'=c(0.5)),
			n.chains=1,
			n.adapt=10000)
			
	param.list<-c('r', 'q') 
	samples<-coda.samples(jags, param.list, it.finish)
	
	results.mcmc.1<-summary(window(samples, start=it.start))
	
	#######################
	#	Estimated joinpoint
	#######################
	
	#	Set period based on estimated joinpoint
	est.joinpoint<-round(mean(joinpoint.results.1$jp1), 0)
	periodNew<-c(rep(1, est.joinpoint-1), rep(2, numYears-est.joinpoint+1))
	
	jags<-jags.model(model.file, 
			data = list('C'=C, 
						'I'=I, 
						'numPeriods'=numYears,
						'numJPPeriods'=2,
						'period'=periodNew),
			inits = list('P'=rep(0.5, numYears), 'r'=c(r1, r2), 'KK'=c(K), 
			'iq'=c(1/q1, 1/q2), 'tau'=c(100), 'sigma'=c(100), 'Pinitial'=c(0.5)),
			n.chains=1,
			n.adapt=10000)
			
	param.list<-c('r', 'q') 
	samples<-coda.samples(jags, param.list, it.finish)
	
	results.mcmc.2<-summary(window(samples, start=it.start))	

	#######################
	#	True joinpoint
	#######################
	
	jags<-jags.model(model.file, 
			data = list('C'=C, 
						'I'=I, 
						'numPeriods'=numYears,
						'numJPPeriods'=2,
						'period'=period),
			inits = list('P'=rep(0.5, numYears), 'r'=c(r1, r2), 'KK'=c(K), 
			'iq'=c(1/q1, 1/q2), 'tau'=c(100), 'sigma'=c(100), 'Pinitial'=c(0.5)),
			n.chains=1,
			n.adapt=10000)
			
	param.list<-c('r', 'q') 
	samples<-coda.samples(jags, param.list, it.finish)
	
	results.mcmc.3<-summary(window(samples, start=it.start))	

	#######################
	#	Summarize
	#######################
	results.all<-data.frame(run=rep(run, 4), type=seq(0, 3, 1), jp=rep(jp, 4), 
	K=rep(K, 4), q1=c(q1, results.mcmc.1[[1]][1], results.mcmc.2[[1]][1], 
	results.mcmc.3[[1]][1]), q2=c(q2, 0, results.mcmc.2[[1]][2], 
	results.mcmc.3[[1]][2]), r1=c(r1, results.mcmc.1[[1]][2], 
	results.mcmc.2[[1]][3], results.mcmc.3[[1]][3]), r2=c(r2, 0, 
	results.mcmc.2[[1]][4], results.mcmc.3[[1]][4]))
	results.all<-list(results.all, joinpoint.results.1)
  
	return(results.all)
	}
		
###############################	
#	Simulation
###############################	

set.seed(1029384756) 
numYears<-64
numSims<-200
it.start<-85000
it.finish<-100000
B0<-1500000

jp.output<-NULL
mcmc.output<-NULL

	for (run in 1:numSims)
		{
	# Draw random values
	# jp = joinpoint time (point in time when population changes)
    # r1 = growth rate prior to joinpoint
    # r2 = growth rate after joinpoint
    # q1 = catchability before joinpoint
    # q2 = catchability after joinpoint
		
    cat(paste("Beginning simulation ", run, "\n", sep=""))
    
    jp<-numYears/2 
	r1<-sample(seq(0.55, 0.9, 0.05), 1)
	r2<-sample(seq(0.2, 0.55, 0.05), 1)
	q1<-sample(seq(0.000010, 0.000025, 0.000005), 1) 
	q2<-sample(seq(0.000020, 0.000030, 0.000005), 1) 
	
	#	Run model and analyses 
	results<-try(run_Simulation(jp, q1, q2, r1, r2, numYears, 
	B0, it.start, it.finish, run), silent=TRUE)
		
	#	Summarize for output
    if (!inherits(results, "try-error"))
    {
      jp.output.file<-"~/joinpoint_Output_8_temp.csv"
      mcmc.output.file<-"~/MCMC_Output_8_temp.csv"
      
      jp.output<-rbind(jp.output, results[[1]])
      mcmc.output<-rbind(mcmc.output, results[[2]])
      
      write.table(results[[1]], jp.output.file, append=TRUE, 
      col.names=FALSE, sep=", ")
      write.table(results[[2]], mcmc.output.file, 
      append=TRUE, col.names=FALSE, sep=", ")
    }
	}

\end{verbatim}

\end{document}
